# Supplementary material for: Identification of a Novel Interaction between Theileria Prohibitin (TaPHB-1) and Bovine RuvB-Like AAA ATPase 1
Source: Microbiol Spectr. 2023 Jan 18;11(1):e02502-22. doi: 10.1128/spectrum.02502-22 (PMC9927103; doi:10.1128/spectrum.02502-22)
Supplement: Supplemental file 1 — Sheet S1. Download spectrum.02502-22-s0001.xlsx, XLSX file, 0.02 MB [file spectrum.02502-22-s0001.xlsx]

## Sheet: Proteins with signal peptide
Proteins with signal peptide (SignalP 3.0 31-12-2021)
Chromosome 1	Chromosome 2	Chromosome 3	Chromosome 4
TA17505	TA16055	TA17550	TA17105
TA09756	TA16050	TA17545	TA17110
TA09755	TA16045	TA17540	TA17115
TA09675	TA16040	TA17535	TA17120
TA09670	TA16030	TA02740	TA17125
TA09660	TA16025	TA02725	TA17130
TA09570	TA16020	TA02715	TA17180
TA16680	TA16010	TA02700	TA17200
TA16580	TA16005	TA02620	TA17215
TA16565	TA15960	TA02590	TA17220
TA16520	TA15705	TA02585	TA17270
TA16420	TA15695	TA02580	TA17305
TA16270	TA15665	TA02510	TA17315
TA16250	TA15570	TA02485	TA07025
TA16220	TA15555	TA03175	TA07230
TA16215	TA15450	TA03210	TA07505
TA16205	TA15415	TA03540	TA08715
TA16200	TA15305	TA04425	TA09050
TA16195	TA15285	TA05280	TA09140
TA16190	TA15265	TA05315	TA09255
TA16160	TA15195	TA05320	TA09265
TA17055	TA15055	TA05375	TA09320
TA17050	TA14985	TA05390	TA09365
TA16905	TA14955	TA05440	TA07095
TA16830	TA14945	TA05495	TA07130
TA16820	TA14765	TA05510	TA07145
TA16780	TA14690	TA03300	TA07162
TA16750	TA14680	TA03305	TA07270
TA16685	TA14675	TA03310	TA07415
TA16125	TA14665	TA03350	TA07455
TA16095	TA14545	TA03475	TA07465
TA06620	TA14455	TA03530	TA07470
TA06595	TA14310	TA03545	TA07480
TA06560	TA14285	TA03600	TA07595
TA06510	TA14275	TA03615	TA07825
TA06470	TA14270	TA03620	TA07870
TA06395	TA14250	TA03640	TA08105
TA06380	TA14215	TA03680	TA08260
TA06375	TA14210	TA03755	TA08360
TA06355	TA14205	TA03770	TA08365
TA06320	TA14200	TA03775	TA08370
TA06280	TA14135	TA03855	TA08415
TA06220	TA14095	TA03870	TA08425
TA06115	TA14085	TA03910	TA08445
TA06075	TA13980	TA03995	TA08620
TA06065	TA13970	TA04105	TA08670
TA06030	TA13885	TA04120	TA08690
TA05985	TA13825	TA04155	TA08745
TA05860	TA13815	TA04365	TA11020
TA05825	TA13810	TA04375	TA11015
TA05750	TA13755	TA04390	TA11005
TA05735	TA13750	TA04395	TA10955
TA06875	TA13720	TA04430	TA10880
TA06810	TA13590	TA04450	TA10825
TA06775	TA13530	TA04545	TA10815
TA06740	TA13425	TA04635	TA10755
TA06725	TA13370	TA04670	TA10740
TA06680	TA13360	TA09460	TA10705
TA06675	TA13045	TA09465	TA10570
TA06420	TA12850	TA09470	TA10510
TA05870	TA12790	TA09480	TA10500
TA05815	TA12720	TA09485	TA10480
TA05760	TA12705	TA09490	TA10285
TA05705	TA12665	TA09495	TA10275
TA05626	TA12590	TA09500	TA10230
TA05615	TA12465	TA04675	TA10055
TA02750	TA12225	TA04685	TA11365
TA02770	TA12165	TA04690	TA11230
TA02865	TA12075	TA04695	TA11050
TA02935	TA12045	TA04705	TA09975
TA03110	TA12010	TA04785	TA09920
TA03115	TA11965	TA04795	TA09865
TA03120	TA11955	TA04825	TA09805
TA03125	TA11950	TA04830	TA09800
TA03130	TA11935	TA04925	TA09795
TA03140	TA11915	TA04960	TA09790
TA03145	TA11905	TA05000	TA09785
TA03150	TA11770	TA05015	TA09770
TA03155	TA11755	TA05025
TA03160	TA11685	TA05070
TA03165	TA11680	TA05240
TA20082	TA11465	TA05255
TA20083	TA14290	TA17575
TA20150	TA13955	TA17600
TA20215	TA13245	TA17885
TA20260	TA13185	TA18500
TA20310	TA12035	TA18505
TA20315	TA11485	TA18535
TA20435	TA11480	TA18540
TA20440	TA11420	TA18545
TA20505	TA11415	TA18745
TA20520	TA11410	TA18750
TA20560	TA11400	TA18755
TA20615	TA11390	TA18760
TA20650	TA11385	TA18765
TA20675	TA09430	TA18770
TA20781	TA09450	TA17655
TA20855		TA17670
TA20870		TA17705
TA20890		TA17955
TA20930		TA18080
TA20940		TA18130
TA20980		TA18155
TA20985		TA18220
TA20990		TA18295
TA21040		TA18325
TA21045		TA18363
TA21120		TA18420
TA21205		TA18430
TA21230		TA17450
TA21260		TA17405
TA21270		TA17375
TA21470		TA05570
TA19685		TA05565
TA19650		TA05550
TA19635		TA05540
TA19600		TA05530
TA19440
TA19385
TA19365
TA19320
TA19275
TA19255
TA19245
TA19230
TA19195
TA19075
TA19045
TA18990
TA19930
TA19905
TA19885
TA19865
TA19830
TA19825
TA19760
TA19670
TA19280
TA19170
TA19005
TA18885
TA18880
TA18875
TA18865
TA18860
TA18855

## Sheet: Signal peptide and schizont sta
Proteins with signal peptide and expressed in schizont stage	Description
TA09670	hypothetical protein
TA09660	vesicle transport protein, putative
TA16270	hypothetical protein, conserved
TA16205	hypothetical protein
TA16780	alanyl-tRNA synthetase, putative
TA16125	hypothetical protein
TA06510	hypothetical protein
TA06470	chaperone protein (HSP90 homologue), putative
TA06395	hypothetical protein, conserved
TA06380	hypothetical protein, conserved
TA06355	hypothetical protein
TA06220	hypothetical protein
TA06075	protein disulfide isomerase (thioredoxin), putative
TA06675	hypothetical protein
TA20505	hypothetical protein
TA20650	aspartate transcarbamoylase, putative
TA20940	at4g32520/f8b4_220
TA20980	proline-rich hypothetical protein
TA21230	P24 family protein, putative
TA21260	glutaredoxin, putative
TA19685	hypothetical protein
TA19600	cyclophilin 1, putative
TA19385	40s ribosomal protein s16, putative
TA19320	prohibitin, putative
TA19230	hypothetical protein
TA14765	hypothetical protein
TA14085	hypothetical protein
TA13720	hypothetical protein
TA13590	hypothetical protein, conserved
TA12705	hypothetical protein, conserved
TA12045	membrane protein family member, putative
TA13185	peptidyl-prolyl cis-trans isomerase taCyP precursor, putative
TA02485	hexose transporter (HT1 homologue), putative
TA03615	hypothetical protein
TA03620	bifunctional nuclease, putative
TA04375	prohibitin, putative
TA04450	protein disulphide isomerase, putative
TA17955	hypothetical protein
TA18420	dead box RNA helicase, putative
TA17450	hypothetical protein
TA17375	polymorphic antigen precursor, putative
TA17315	surface protein precursor (TaSP), putative
TA07230	hypothetical protein
TA08715	bacterial histone-like protein, putative
TA07270	proton translocating inorganic pyrophosphatase, putative
TA08425	Theileria parva microneme-rhoptry antigen, putative
TA10570	hypothetical protein, conserved
TA10510	hypothetical protein, conserved
TA10500	heat-shock (HSP70 homologue) protein, putative

## Sheet: Non-hypotheical proteins
Proteins with signal peptide and expressed in schizont stage	Description
TA09660	vesicle transport protein, putative
TA16780	alanyl-tRNA synthetase, putative
TA06470	chaperone protein (HSP90 homologue), putative
TA06075	protein disulfide isomerase (thioredoxin), putative
TA20650	aspartate transcarbamoylase, putative
TA20940	at4g32520/f8b4_220
TA20980	proline-rich hypothetical protein
TA21230	P24 family protein, putative
TA21260	glutaredoxin, putative
TA19600	cyclophilin 1, putative
TA19385	40s ribosomal protein s16, putative
TA19320	prohibitin, putative
TA12045	membrane protein family member, putative
TA13185	peptidyl-prolyl cis-trans isomerase taCyP precursor, putative
TA02485	hexose transporter (HT1 homologue), putative
TA03620	bifunctional nuclease, putative
TA04375	prohibitin, putative
TA04450	protein disulphide isomerase, putative
TA18420	dead box RNA helicase, putative
TA17375	polymorphic antigen precursor, putative
TA17315	surface protein precursor (TaSP), putative
TA08715	bacterial histone-like protein, putative
TA07270	proton translocating inorganic pyrophosphatase, putative
TA08425	Theileria parva microneme-rhoptry antigen, putative
TA10500	heat-shock (HSP70 homologue) protein, putative
