# Supplementary material for: Identification of a Novel Interaction between Theileria Prohibitin (TaPHB-1) and Bovine RuvB-Like AAA ATPase 1
Source: Microbiol Spectr. 2023 Jan 18;11(1):e02502-22. doi: 10.1128/spectrum.02502-22 (PMC9927103; doi:10.1128/spectrum.02502-22)
Supplement: Supplemental file 2 — Sheet S2. Download spectrum.02502-22-s0002.xlsx, XLSX file, 0.01 MB [file spectrum.02502-22-s0002.xlsx]

## Sheet: Sheet1
Gene/ Protein Name	Accession	Description					Coverage [%]	# Unique Peptides
TA04375	Q4UC35	Prohibitin OS=Theileria annulata OX=5874 GN=TA04375 PE=3 SV=1					65	15
RUVBL1	A7MBG8	RuvB-like helicase OS=Bos taurus OX=9913 GN=RUVBL1 PE=1 SV=1					32	11
SNRNP200	E1BH78	Small nuclear ribonucleoprotein U5 subunit 200 OS=Bos taurus OX=9913 GN=SNRNP200 PE=3 SV=1					10	15
FSCN1	Q3MHK9	Fascin OS=Bos taurus OX=9913 GN=FSCN1 PE=1 SV=1					43	18
LRCH4	F1MV58	Leucine rich repeats and calponin homology domain containing 4 OS=Bos taurus OX=9913 GN=LRCH4 PE=4 SV=2					42	18
TARS1	Q3ZBV8	Threonine--tRNA ligase 1, cytoplasmic OS=Bos taurus OX=9913 GN=TARS1 PE=2 SV=1					20	12
DYNC1H1	A0A3Q1NEU9	Dynein cytoplasmic 1 heavy chain 1 OS=Bos taurus OX=9913 GN=DYNC1H1 PE=1 SV=1					6	20
DHX9	Q28141	ATP-dependent RNA helicase A OS=Bos taurus OX=9913 GN=DHX9 PE=1 SV=1					15	13
RBM14	F1MI47	RNA-binding protein 14 OS=Bos taurus OX=9913 GN=RBM14 PE=4 SV=1					23	13
CFL1	Q5E9F7	Cofilin-1 OS=Bos taurus OX=9913 GN=CFL1 PE=2 SV=3					65	14
SEMA7A	E1BNR9	Semaphorin 7A OS=Bos taurus OX=9913 GN=SEMA7A PE=3 SV=2					26	14
ACSL4	A0A3Q1LZ55	Acyl-CoA synthetase long chain family member 4 OS=Bos taurus OX=9913 GN=ACSL4 PE=4 SV=1					22	11
CCT4	F1N0E5	T-complex protein 1 subunit delta OS=Bos taurus OX=9913 GN=CCT4 PE=3 SV=2					45	17
DHX15	A5D7D9	RNA helicase OS=Bos taurus OX=9913 GN=DHX15 PE=1 SV=1					19	11
DDX3X	G5E631	RNA helicase OS=Bos taurus OX=9913 GN=DDX3X PE=1 SV=1					25	12
P4HB	F6Q9Q9	Protein disulfide-isomerase OS=Bos taurus OX=9913 GN=P4HB PE=1 SV=1					30	13
KPNB1	E1BFV0	Karyopherin subunit beta 1 OS=Bos taurus OX=9913 GN=KPNB1 PE=1 SV=2					24	13
ADD1	A0A3Q1N7L7	Adducin 1 OS=Bos taurus OX=9913 GN=ADD1 PE=3 SV=1					33	12
RPL7A	Q2TBQ5	60S ribosomal protein L7a OS=Bos taurus OX=9913 GN=RPL7A PE=2 SV=3					43	12
SYNCRIP	F1MCT8	Synaptotagmin binding cytoplasmic RNA interacting protein OS=Bos taurus OX=9913 GN=SYNCRIP PE=1 SV=2					27	11
CCDC102A	A0JNH6	Coiled-coil domain-containing protein 102A OS=Bos taurus OX=9913 GN=CCDC102A PE=2 SV=1					27	12
CAD	F1MVC0	Aspartate carbamoyltransferase OS=Bos taurus OX=9913 GN=CAD PE=3 SV=3					9	15
PRPF8	A7Z025	PRPF8 protein OS=Bos taurus OX=9913 GN=PRPF8 PE=2 SV=1					7	13
TKT	A7Z014	TKT protein OS=Bos taurus OX=9913 GN=TKT PE=1 SV=1					37	17
SCIN	F1MCZ3	Adseverin OS=Bos taurus OX=9913 GN=SCIN PE=3 SV=3					19	11
RPS8	A0A3Q1LPB5	40S ribosomal protein S8 OS=Bos taurus OX=9913 GN=RPS8 PE=1 SV=1					45	11
NONO	Q2KJ42	Non-POU domain containing octamer binding OS=Bos taurus OX=9913 GN=NONO PE=2 SV=1					31	11
BCLAF1	F1MQU4	BCL2 associated transcription factor 1 OS=Bos taurus OX=9913 GN=BCLAF1 PE=3 SV=2					13	11
PLEC	A0A3Q1MQG2	Plectin OS=Bos taurus OX=9913 GN=PLEC PE=1 SV=1					10	32
SF3B3	A0JN52	Splicing factor 3B subunit 3 OS=Bos taurus OX=9913 GN=SF3B3 PE=2 SV=1					12	12
IQGAP2	F1MTR1	IQ motif containing GTPase activating protein 2 OS=Bos taurus OX=9913 GN=IQGAP2 PE=1 SV=3					11	11
TCP1	G5E531	CCT-alpha OS=Bos taurus OX=9913 GN=TCP1 PE=3 SV=1					34	15
PFKL	A1A4J1	ATP-dependent 6-phosphofructokinase, liver type OS=Bos taurus OX=9913 GN=PFKL PE=2 SV=1					26	12
TJP2	A0A3Q1MPV5	Tight junction protein 2 OS=Bos taurus OX=9913 GN=TJP2 PE=1 SV=1					18	14
DDB1	A1A4K3	DNA damage-binding protein 1 OS=Bos taurus OX=9913 GN=DDB1 PE=1 SV=1					15	13
MPRIP	A0A3Q1MSD7	Myosin phosphatase Rho interacting protein OS=Bos taurus OX=9913 GN=MPRIP PE=4 SV=1					13	21
ATIC	Q0VCK0	Bifunctional purine biosynthesis protein ATIC OS=Bos taurus OX=9913 GN=ATIC PE=2 SV=1					39	14
CCT8	Q3ZCI9	T-complex protein 1 subunit theta OS=Bos taurus OX=9913 GN=CCT8 PE=1 SV=3					26	11
UBA1	A0A3Q1LKR8	Ubiquitin-activating enzyme E1 OS=Bos taurus OX=9913 GN=UBA1 PE=1 SV=1					18	15
ANXA6	A0A3Q1M318	Annexin OS=Bos taurus OX=9913 GN=ANXA6 PE=1 SV=1					25	17
WDR1	Q2KJH4	WD repeat-containing protein 1 OS=Bos taurus OX=9913 GN=WDR1 PE=2 SV=3					28	11
CCT6A	Q3MHL7	T-complex protein 1 subunit zeta OS=Bos taurus OX=9913 GN=CCT6A PE=1 SV=3					27	12
ANXA1	P46193	Annexin A1 OS=Bos taurus OX=9913 GN=ANXA1 PE=1 SV=2					41	11
CCT2	Q3ZBH0	T-complex protein 1 subunit beta OS=Bos taurus OX=9913 GN=CCT2 PE=1 SV=3					32	11
MYO6	E1BPK6	Unconventional myosin-VI OS=Bos taurus OX=9913 GN=MYO6 PE=1 SV=4					14	13
TA11610	P16019	Heat shock 70 kDa protein OS=Theileria annulata OX=5874 GN=TA11610 PE=3 SV=2					52	19
TA06960	Q4UHW3	Myosin, putative OS=Theileria annulata OX=5874 GN=TA06960 PE=3 SV=1					12	14
